# Supplementary material for: Family Vaccination Context Predicts HPV Vaccine Uptake Among Medical Students
Source: Vaccines (Basel). 2026 Jun 28;14(7):569. doi: 10.3390/vaccines14070569 (PMC13417496; doi:10.3390/vaccines14070569)
Supplement: Supplementary file 1 [file vaccines-14-00569-s001.zip]

Archive with 2 entries (2 files):
- File S1 HPV Project.pdf
- HPV Infographic.png
